# Supplementary material for: Rapid evolution of Klebsiella pneumoniae biofilms in vitro delineates adaptive changes selected during infection
Source: Nat Commun. 2026 Apr 10;17:3454. doi: 10.1038/s41467-026-71505-w (PMC13076756; doi:10.1038/s41467-026-71505-w)
Supplement: Supplementary file 4 — Supplementary Data 2 [file 41467_2026_71505_MOESM4_ESM.xlsx]

## Sheet: IA565_full
			Supplementary Data 2. Genetic changes in the evolved clones and populations.
	Cycling conditions	Lineage	Cycle	Clone/population	DA number	Colony morphology	Reference position	Gene /intergenic region	Genetic change			Frequency (for populations)
									Nucleotide change	Protein change	Annotation
	Silicone	1	Cycle 3	Clone 150	73677	hypermucoid	3460133	wzc DPF99_RS19135	wzc (DPF99_RS19135):c.1613G>C	wzc (DPF99_RS19135):p.Gly538Ala	Wzc tyrosine autokinase
				Clone 152	73678	parental-like	No changes
			Cycle 6	Clone 1	73128	parental-like	2192963	---> DPF99_RS12695 X DPF99_RS12700 --->	SNV		DPF99_RS12695 "hypothetical protein" DPF99_RS12700 "hypothetical protein"
							3922446	<--- rRNA (DPF99_RS21195) X clpB (DPF99_RS21200) <---	SNV		DPF99_RS21195 rRNA clpB (DPF99_RS21200) "ATP-dependent chaperone ClpB"
							4285390	mrkJ DPF99_RS23025	mrkJ (DPF99_RS23025):c.417delG	mrkJ (DPF99_RS23025):p.Trp140fs	MrkJ phosphodiesterase
				Population 1	73688	NA	2027328	DPF99_RS11805	DPF99_RS11805:c.1503G>C	synonymous	replication endonuclease	60
							2192963	---> DPF99_RS12695 X DPF99_RS12700 --->	SNV		DPF99_RS12695 "hypothetical protein" DPF99_RS12700 "hypothetical protein"	100
							3922446	<--- rRNA (DPF99_RS21195) X clpB (DPF99_RS21200) <---	SNV		DPF99_RS21195 rRNA clpB (DPF99_RS21200) "ATP-dependent chaperone ClpB"	95
							4285390	mrkJ DPF99_RS23025	mrkJ (DPF99_RS23025):c.417delG	mrkJ (DPF99_RS23025):p.Trp140fs	MrkJ phosphodiesterase	100
		2	Cycle 3	Clone 163	73679	parental-like	3188183	spyo DPF99_RS17755	spyo DPF99_RS17755:c.1082C>G	spyo DPF99_RS17755:p.Thr361Ser	spyo
				Clone 165	73680	parental-like	3188183	spyo DPF99_RS17755	spyo DPF99_RS17755:c.1082C>G	spyo DPF99_RS17755:p.Thr361Ser	spyo
			Cycle 4	Clone 166	73700	parental-like	3188183	spyo DPF99_RS17755	spyo DPF99_RS17755:c.1082C>G	spyo DPF99_RS17755:p.Thr361Ser	spyo
							4285206	mrkJ DPF99_RS23025	mrkJ (DPF99_RS23025):c.233T>G	mrkJ (DPF99_RS23025):p.Phe78Cys	MrkJ phosphodiesterase
							4680077	rpsH DPF99_RS25090	rpsH DPF99_RS25090:c.76_77delinsGA	rpsH DPF99_RS25090:p.Thr26Asp	30 s ribosomal protein S8
				Population 2	73689	parental-like	3188183	spyo DPF99_RS17755	spyo DPF99_RS17755:c.1082C>G	spyo DPF99_RS17755:p.Thr361Ser	spyo	100
							4285206	mrkJ DPF99_RS23025	mrkJ (DPF99_RS23025):c.233T>G	mrkJ (DPF99_RS23025):p.Phe78Cys	MrkJ phosphodiesterase	96
							4680077	rpsH DPF99_RS25090	rpsH DPF99_RS25090:c.76_77delinsGA	rpsH DPF99_RS25090:p.Thr26Asp	30 s ribosomal protein S8	100
			Cycle 5	Population 3	73690	parental-like	2713370	DPF99_RS15335	DPF99_RS15335:c.515G>T	DPF99_RS15335:p.Trp172Leu	cytochrome c biogenesis protein	88
							2725892	mrdA DPF99_RS15395	DPF99_15800:c.863G>C	DPF99_15800:p.Gly288Ala	MrdA PBP	38
							3188183	spyo DPF99_RS17755	spyo DPF99_RS17755:c.1082C>G	spyo DPF99_RS17755:p.Thr361Ser	spyo	100
							4285206	mrkJ DPF99_RS23025	mrkJ (DPF99_RS23025):c.233T>G	mrkJ (DPF99_RS23025):p.Phe78Cys	MrkJ phosphodiesterase	96
							4286855	mrkD DPF99_RS23035	mrkD (DPF99_RS23035):c.515T>C	mrkD (DPF99_RS23035):p.Leu172Pro	MrkD fimbrial protein	65
							4680077	rpsH DPF99_RS25090	rpsH DPF99_RS25090:c.76_77delinsGA	rpsH DPF99_RS25090:p.Thr26Asp	30 s ribosomal protein S8	100
			Cycle 6	Clone 7	73129	parental-like	2713370	DPF99_RS15335	DPF99_RS15335:c.515G>T	DPF99_RS15335:p.Trp172Leu	cytochrome c biogenesis protein
							2725892	mrdA DPF99_RS15395	DPF99_15800:c.863G>C	DPF99_15800:p.Gly288Ala	MrdA PBP
							3188183	spyo DPF99_RS17755	spyo DPF99_RS17755:c.1082C>G	spyo DPF99_RS17755:p.Thr361Ser	spyo
							4285206	mrkJ DPF99_RS23025	mrkJ (DPF99_RS23025):c.233T>G	mrkJ (DPF99_RS23025):p.Phe78Cys	MrkJ phosphodiesterase
							4286855	mrkD DPF99_RS23035	mrkD (DPF99_RS23035):c.515T>C	mrkD (DPF99_RS23035):p.Leu172Pro	MrkD fimbrial protein
							4680077	rpsH DPF99_RS25090	rpsH DPF99_RS25090:c.76_77delinsGA	rpsH DPF99_RS25090:p.Thr26Asp	30 s ribosomal protein S8
							3455347^3455357	KL102_10 DPF99_RS19115	IS5 inserted in KL102_10		KL102_10 glycosyltransferase (capsule)
				Population 4	73691	parental-like	2713370	DPF99_RS15335	DPF99_RS15335:c.515G>T	DPF99_RS15335:p.Trp172Leu	cytochrome c biogenesis protein	83
							2725892	mrdA DPF99_RS15395	DPF99_15800:c.863G>C	DPF99_15800:p.Gly288Ala	MrdA PBP	91
							3188183	spyo DPF99_RS17755	spyo DPF99_RS17755:c.1082C>G	spyo DPF99_RS17755:p.Thr361Ser	spyo	100
							4285206	mrkJ DPF99_RS23025	mrkJ (DPF99_RS23025):c.233T>G	mrkJ (DPF99_RS23025):p.Phe78Cys	MrkJ phosphodiesterase	100
							4286855	mrkD DPF99_RS23035	mrkD (DPF99_RS23035):c.515T>C	mrkD (DPF99_RS23035):p.Leu172Pro	MrkD fimbrial protein	100
							4680077	rpsH DPF99_RS25090	rpsH DPF99_RS25090:c.76_77delinsGA	rpsH DPF99_RS25090:p.Thr26Asp	30 s ribosomal protein S8	100
		3	Cycle 2	Clone 177	73701	hypermucoid	3273175	prc DPF99_RS18170	prc (DPF99_RS18170):c.1367T>A	prc (DPF99_RS18170):p.Ile456Asn	Prc; carboxy-terminal processing peptidase
							3460133	wzc DPF99_RS19135	wzc DPF99_RS19135:c.1613G>C	wzc DPF99_RS19135:p.Gly538Ala	Wzc tyrosine autokinase
			Cycle 6	Clone 101	73130	translucent	476095	DPF99_RS04445 X DPF99_RS04450	SNV		DPF99_RS04445 "3-ketoacyl-ACP reductase" DPF99_RS04450 "TetR/AcrR family transcriptional regulator"
							3457903^3457913	wbaP DPF99_RS19130	IS5 inserted in wbaP
							4284999^4285009	mrkJ DPF99_RS23025	IS5 inserted in MrkJ		MrkJ phosphodiesterase
				Clone 102	73131	hypermucoid	3273175	prc DPF99_RS18170	prc (DPF99_RS18170):c.1367T>A	prc (DPF99_RS18170):p.Ile456Asn	Prc; carboxy-terminal processing peptidase
							3460133	wzc DPF99_RS19135	wzc DPF99_RS19135:c.1613G>C	wzc DPF99_RS19135:p.Gly538Ala	Wzc tyrosine autokinase
				Population 5	73692	NA	3457903^3457913	wbaP DPF99_RS19130	IS5 inserted in wbaP			100
							4284999^4285009	mrkJ DPF99_RS23025	IS5 inserted in MrkJ		MrkJ phosphodiesterase	100
		4	Cycle 2	Clone 182	73681	hypermucoid	3459818	wzc DPF99_RS19135	wzc (DPF99_RS19135):c.1928C>A	wzc (DPF99_RS19135):p.Pro643His	Wzc tyrosine autokinase
				Clone 184	73682	parental-like	3033897	DPF99_RS16990	DPF99_RS16990:c.270C>T	synonymous	bifunctional 3-(3-hydroxy-phenyl)propionate/3-hydroxycinnamic acid hydroxylase
			Cycle 3	Clone 187	73683	parental-like	1547928	<--- gltA (DPF99_RS09475) X sdhC (DPF99_RS09480) --->	SNV		gltA (DPF99_RS09475) "citrate synthase" sdhC (DPF99_RS09480) "succinate dehydrogenase cytochrome b556 subunit"
							1547940
							3033897	DPF99_RS16990	DPF99_RS16990:c.270C>T	synonymous	bifunctional 3-(3-hydroxy-phenyl)propionate/3-hydroxycinnamic acid hydroxylase
							4448283	DPF99_RS23870	DPF99_24330:c.636C>G	synonymous	glutathionylspermidine synthase family protein
							4599384	mtgA DPF99_RS24675	mtgA (DPF99_RS24675):c.259T>C	mtgA (DPF99_RS24675):p.Phe87Leu	peptidoglycan transglycosylase
			Cycle 5	Clone 195	73684	translucent	3033897	DPF99_RS16990	DPF99_RS16990:c.270C>T	synonymous	bifunctional 3-(3-hydroxy-phenyl)propionate/3-hydroxycinnamic acid hydroxylase
							3462020	wzb DPF99_RS19140	wzb (DPF99_RS19140):c.176C>A	wzb (DPF99_RS19140):p.Ser59*	wzb (phosphatase)
				Clone 197	73685	parental-like	3033897	DPF99_RS16990	DPF99_RS16990:c.270C>T	synonymous	bifunctional 3-(3-hydroxy-phenyl)propionate/3-hydroxycinnamic acid hydroxylase
							4285386	mrkJ DPF99_RS23025	mrkJ (DPF99_RS23025):c.413C>G	mrkJ (DPF99_RS23025):p.Ser138*	MrkJ phosphodiesterase
				Population 6	73693	NA	1547928	<--- gltA (DPF99_RS09475) X sdhC (DPF99_RS09480) --->	SNV		gltA (DPF99_RS09475) "citrate synthase" sdhC (DPF99_RS09480) "succinate dehydrogenase cytochrome b556 subunit"	3
							1547940					3
							3033897	DPF99_RS16990	DPF99_RS16990:c.270C>T	synonymous	bifunctional 3-(3-hydroxy-phenyl)propionate/3-hydroxycinnamic acid hydroxylase	97
							3462020	wzb DPF99_RS19140	wzb (DPF99_RS19140):c.176C>A	wzb (DPF99_RS19140):p.Ser59*	wzb (phosphatase)	50
							4285386	mrkJ DPF99_RS23025 (old DPF99_23475)	mrkJ (DPF99_RS23025):c.413C>G	mrkJ (DPF99_RS23025):p.Ser138*	MrkJ phosphodiesterase	22
			Cycle 6	Clone 14	73132	parental-like	1547928	<--- gltA (DPF99_RS09475) X sdhC (DPF99_RS09480) --->	SNV		gltA (DPF99_RS09475) "citrate synthase" sdhC (DPF99_RS09480) "succinate dehydrogenase cytochrome b556 subunit"
							1547940
							3033897	DPF99_RS16990	DPF99_RS16990:c.270C>T	synonymous	bifunctional 3-(3-hydroxy-phenyl)propionate/3-hydroxycinnamic acid hydroxylase
							4448283	DPF99_RS23870	DPF99_24330:c.636C>G	synonymous	glutathionylspermidine synthase family protein
							4287240..4287251	mrkD DPF99_RS23035	12 nt deletion in mrkD	mrkD (DPF99_RS23035):p.Gly40_Val43del	MrkD fimbrial protein
				Population 7	73694	NA	1547928	<--- gltA (DPF99_RS09475) X sdhC (DPF99_RS09480) --->	SNV		gltA (DPF99_RS09475) "citrate synthase" sdhC (DPF99_RS09480) "succinate dehydrogenase cytochrome b556 subunit"	93
							1547940					93
							3033897	DPF99_RS16990	DPF99_RS16990:c.270C>T	synonymous	bifunctional 3-(3-hydroxy-phenyl)propionate/3-hydroxycinnamic acid hydroxylase	100
							4448283	DPF99_RS23870	DPF99_24330:c.636C>G	synonymous	glutathionylspermidine synthase family protein	100
							4287240..4287251	mrkD DPF99_RS23035	12 nt deletion in mrkD	mrkD (DPF99_RS23035):p.Gly40_Val43del	MrkD fimbrial protein	100
							4285386	mrkJ DPF99_RS23025	mrkJ (DPF99_RS23025):c.413C>G	mrkJ (DPF99_RS23025):p.Ser138*	MrkJ phosphodiesterase	6
		5	Cycle 6	Clone 17	73134	parental-like	3103535	---> DPF99_RS27740 X DPF99_RS17350 --->	Deletion (1 nt)		DPF99_RS27740 "hypothetical protein" DPF99_RS17350 "YceI family protein"
							4285474	mrkJ DPF99_RS23025	mrkJ (DPF99_RS23025):c.506delT	mrkJ (DPF99_RS23025):p.Phe169fs	MrkJ phosphodiesterase
	Cycling conditions	Lineage	Cycle	Clone/population	DA number	Colony morphology	Reference position	Gene /intergenic region	Genetic change			Frequency (for populations)
									Nucleotide change	Protein change	Annotation
	Silicone + fibrinogen	1	Cycle 6	Clone 46	73143	parental-like	3188183	spyo DPF99_RS17755	spyo DPF99_RS17755:c.1082C>G	spyo DPF99_RS17755:p.Thr361Ser	Spyo
							4287240..4287251	mrkD DPF99_RS23035	12 nt deletion in mrkD	mrkD (DPF99_RS23035):p.Gly40_Val43del	MrkD fimbrial protein
		2	Cycle 6	Clone 49	73144	hypermucoid	3008262	<--- DPF99_RS16875 X DPF99_RS16880 <---	SNV		DPF99_RS16875 "basic amino acid ABC transporter substrate-binding protein" DPF99_RS16880 "MurR/RpiR family transcriptional regulator"
							3188183	spyo DPF99_RS17755	spyo DPF99_RS17755:c.1082C>G	spyo DPF99_RS17755:p.Thr361Ser	Spyo
							3459818	wzc DPF99_RS19135	wzc (DPF99_RS19135):c.1928C>A	wzc (DPF99_RS19135):p.Pro643His	Wzc tyrosine kinase
			Cycle 6	Clone 50	73145	parental-like	1155402	DPF99_RS07645	DPF99_RS07645:c.1672delA	DPF99_RS07645:p.Thr558fs	FAD-dependent oxidoredctase
							2619604	DPF99_RS14850	DPF99_RS14850:c.707C>T	DPF99_RS14850:p.Ala236Val	aldo/keto reductase
							3188183	spyo DPF99_RS17755	spyo DPF99_RS17755:c.1082C>G	spyo DPF99_RS17755:p.Thr361Ser	SPYO
		3	Cycle 3	Clone 226	73686	hypermucoid	3273175	prc DPF99_RS18170	prc (DPF99_RS18170):c.1367T>A	prc (DPF99_RS18170):p.Ile456Asn	Prc
							3460133	wzc DPF99_RS19135	wzc (DPF99_RS19135):c.1613G>C	wzc (DPF99_RS19135):p.Gly538Ala	Wzc tyrosine kinase
				Clone 227	73687	hypermucoid	2440246	DPF99_RS13915	DPF99_RS13915 :c.829C>A	DPF99_RS13915 :p.Pro277Thr	Anion permease
							2873225	DPF99_RS16130	DPF99_RS16130:c.138C>T	synonymous	small hypothetical protein (close to MFS transporter
							2874864	DPF99_RS16140	DPF99_RS16140:c.601T>G	DPF99_RS16140:p.Phe201Val	MFS transporter
							3273175	prc DPF99_RS18170	prc (DPF99_RS18170):c.1367T>A	prc (DPF99_RS18170):p.Ile456Asn	Prc
							3460133	wzc DPF99_RS19135	wzc (DPF99_RS19135):c.1613G>C	wzc (DPF99_RS19135):p.Gly538Ala	Wzc tyrosine kinase
			Cycle 4	Population 11	73698	NA	3273175	prc DPF99_RS18170	prc (DPF99_RS18170):c.1367T>A	prc (DPF99_RS18170):p.Ile456Asn	Prc	72
							3460133	wzc DPF99_RS19135	wzc (DPF99_RS19135):c.1613G>C	wzc (DPF99_RS19135):p.Gly538Ala	Wzc tyrosine kinase	76
							2440246	DPF99_RS13915	DPF99_RS13915 :c.829C>A	DPF99_RS13915 :p.Pro277Thr	Anion permease	27
							2874864	DPF99_RS16140	DPF99_RS16140:c.601T>G	DPF99_RS16140:p.Phe201Val	MFS transporter	23
			Cycle 6	Clone 52	73146	translucent	2440246	DPF99_RS13915	DPF99_RS13915 :c.829C>A	DPF99_RS13915 :p.Pro277Thr	Anion permease
							2873225	DPF99_RS16130	DPF99_RS16130:c.138C>T	synonymous	small hypothetical protein (close to MFS transporter
							2874864	DPF99_RS16140	DPF99_RS16140:c.601T>G	DPF99_RS16140:p.Phe201Val	MFS transporter
							3273175	prc DPF99_RS18170	prc (DPF99_RS18170):c.1367T>A	prc (DPF99_RS18170):p.Ile456Asn	Prc
							3460133	wzc DPF99_RS19135	wzc (DPF99_RS19135):c.1613G>C	wzc (DPF99_RS19135):p.Gly538Ala	Wzc tyrosine kinase
							3461846^3461857	wzb DPF99_RS19140	IS5 insertion in wzb		Wzb tyrosine phosphatase
				Clone 53	73147	hypermucoid	3273175	prc DPF99_RS18170	prc (DPF99_RS18170):c.1367T>A	prc (DPF99_RS18170):p.Ile456Asn	Prc
							3460133	wzc DPF99_RS19135	wzc (DPF99_RS19135):c.1613G>C	wzc (DPF99_RS19135):p.Gly538Ala	Wzc tyrosine kinase
				Clone 118	73148	parental-like	2020652	DPF99_RS11750	DPF99_RS11750:c.128delG	DPF99_RS11750:p.Arg43fs	sensor domain containing DGC
							3176624	vasK DPF99_RS17685	vasK (DPF99_RS17685):c.1697A>T	vasK (DPF99_RS17685):p.Asp566Val	type VI secretion system VasK
				Population 12	73699		2440246	DPF99_RS13915	DPF99_RS13915 :c.829C>A	DPF99_RS13915 :p.Pro277Thr	Anion permease	17
							2874864	DPF99_RS16140	DPF99_RS16140:c.601T>G	DPF99_RS16140:p.Phe201Val	MFS transporter	21
							3016346	---> DPF99_RS16905 X DPF99_RS16910 <---			DPF99_RS16905 "TonB-dependent siderophore receptor" DPF99_RS16910 "ABC transporter ATP-binding protein"	18
							3176624	vasK DPF99_RS17685	vasK (DPF99_RS17685):c.1697A>T	vasK (DPF99_RS17685):p.Asp566Val	type VI secretion system VasK	76
							3273175	prc DPF99_RS18170	prc (DPF99_RS18170):c.1367T>A	prc (DPF99_RS18170):p.Ile456Asn	Prc	44
							3460133	wzc DPF99_RS19135	wzc (DPF99_RS19135):c.1613G>C	wzc (DPF99_RS19135):p.Gly538Ala	Wzc tyrosine kinase	40
		4	Cycle 4	Clone 251	73704	translucent	3458156^3458167	wbaP DPF99_RS19130	IS5 insertion in wbaP		WbaP initial glycosyltransferase (capsule)
							4286978^4286979	mrkD DPF99_RS23035	duplication (30 nt) MrkD	dupl. (F130-N140)	MrkD fimbrial protein
				Clone 253	73705	parental-like	3453860	KL102_12 DPF99_RS19105	KL102_12 DPF99_RS19105:c.130C>A	KL102_12 DPF99_RS19105:p.Pro44Thr	glycosyltransferase family 4 protein KL102_12 (capsule)
							4286978^4286979	mrkD DPF99_RS23035	duplication (30 nt) MrkD	dupl. (F130-N140)	MrkD fimbrial protein
							4284980	mrkJ DPF99_RS23025	IS5 insertion in MrkJ		MrkJ phosphodiesterase
				Population 14	73711		4286978^4286979	mrkD DPF99_RS23035	duplication (30 nt) MrkD	dupl. (F130-N140)	MrkD fimbrial protein	72
							4284980	mrkJ DPF99_RS23025	IS5 insertion in MrkJ		MrkJ phosphodiesterase	56
			Cycle 5	Clone 254	73706	translucent	3458156^3458167	wbaP DPF99_RS19130	IS5 insertion in wbaP		WbaP initial glycosyltransferase (capsule)
							4286978^4286979	mrkD DPF99_RS23035	duplication (30 nt) MrkD	dupl. (F130-N140)	MrkD fimbrial protein
				Clone 257	73707	parental-like	4286978^4286979	mrkD DPF99_RS23035	duplication (30 nt) MrkD	dupl. (F130-N140)	MrkD fimbrial protein
							4284980	mrkJ DPF99_RS23025	IS5 insertion in MrkJ		MrkJ phosphodiesterase
			Cycle 6	Clone 119	73149	translucent	3458156^3458167	wbaP DPF99_RS19130	IS5 insertion in wbaP		WbaP initial glycosyltransferase (capsule)
							3741678	tRNA-Ala:DPF99_RS20350	tRNA-Ala:DPF99_RS20350:c.56G>A		tRNA-Ala
							4286975^4287010	mrkD DPF99_RS23035	IS5 insertion in mrkD DPF99_23485		MrkD fimbrial protein
				Clone 120	73150	parental-like	4286874	mrkD DPF99_RS23035	mrkD:c.496A>T	mrkD:p.Ser166Cys	MrkD fimbrial protein
							4286978^4286979	mrkD DPF99_RS23035	duplication (30 nt) MrkD	dupl. (F130-N140)	MrkD fimbrial protein
				Population 15	73712		3453860	KL102_12 DPF99_RS19105	KL102_12 DPF99_RS19105:c.130C>A	KL102_12 DPF99_RS19105:p.Pro44Thr	glycosyltransferase family 4 protein KL102_12 (capsule)	71
							4286874	mrkD DPF99_RS23035	DPF99_23485:c.496A>T	DPF99_23485:p.Ser166Cys	MrkD fimbrial protein	38
							4286978^4286979	mrkD DPF99_RS23035	duplication (30 nt) MrkD	dupl. (F130-N140)	MrkD fimbrial protein	100
							4284980	mrkJ DPF99_RS23025	IS5 insertion in MrkJ		MrkJ phosphodiesterase	67
		5	Cycle 6	Clone 121	73151	parental-like	No changes
		6	Cycle 6	Clone 63	73152	parental-like	2799820	DPF99_RS15745	DPF99_RS15745:c.122A>T	DPF99_RS15745:p.Asp41Val	Iron ABC transporter permease
							3413938	<--- dacD (DPF99_RS18930)/sbcB (DPF99_RS18935) <---			DPF99_RS18930 "Serine-type D-Ala-D-Ala carboxypeptidase DacD", sbcB exodeoxyribonuclease I
							4287240..4287251	mrkD DPF99_RS23035	12 nt deletion in mrkD	mrkD (DPF99_RS23035):p.Gly40_Val43del	MrkD fimbrial protein
	Cycling conditions	Lineage	Cycle	Clone/population	DA number	Colony morphology	Reference position	Gene /intergenic region	Genetic change			Frequency (for populations)
									Nucleotide change	Protein change	Annotation
	HT (high inoculum)	1	Cycle 5	Clone	58322	parental-like	4287240..4287251	mrkD DPF99_RS23035	12 nt deletion in mrkD	mrkD (DPF99_RS23035):p.Gly40_Val43del	MrkD fimbrial protein
		2	Cycle 5	Clone	60375	hypermucoid	3188183	spyo DPF99_RS17755	spyo DPF99_RS17755:c.1082C>G	spyo DPF99_RS17755:p.Thr361Ser	Spyo
							3460572	wzc DPF99_RS19135	DPF99_19540:c.1174C>A	DPF99_19540:p.Gln392Lys	Wzc tyrosine protein kinase
							3462175	DPF99_RS19140	DPF99_RS19140:c.21T>C	synonymous	Wzb protein tyrosine phosphatase
		3	Cycle 5	Clone	58323	parental-like	3188183	spyo DPF99_RS17755	spyo DPF99_RS17755:c.1082C>G	spyo DPF99_RS17755:p.Thr361Ser	Spyo
		4	Cycle 5	Clone	58324	parental-like	3188183	spyo DPF99_RS17755	spyo DPF99_RS17755:c.1082C>G	spyo DPF99_RS17755:p.Thr361Ser	Spyo
		5	Cycle 5	Clone	60376	parental-like	3188183	spyo DPF99_RS17755	spyo DPF99_RS17755:c.1082C>G	spyo DPF99_RS17755:p.Thr361Ser	Spyo
							589185	DPF99_RS04970	DPF99_RS04970:c.248T>G	DPF99_RS04970:p.Ile83Ser	Hypothetical protein
		6	Cycle 5	Clone	60377	parental-like	24591	---> dsbA (DPF99_RS02290) X DPF99_RS02295 <---	SNV		dsbA "thiol:disulfide interchange protein DsbA" DPF99_RS02295 "acyltransferase"
							2408870	tus DPF99_RS13760	tus DPF99_RS13760:c.276A>T	synonymous	DNA replication terminus site-binding protein
		7	Cycle 5	Clone	58325	parental-like	No changes
		8	Cycle 5	Clone	58326	parental-like	3188183	spyo DPF99_RS17755	spyo DPF99_RS17755:c.1082C>G	spyo DPF99_RS17755:p.Thr361Ser	Spyo
							4285113	mrkJ DPF99_RS23025	mrkJ (DPF99_RS23025):c.144delC	mrkJ (DPF99_RS23025):p.Glu49fs	MrkJ phosphodiesterase
		9	Cycle 5	Clone	60378	parental-like	3618285	rcsD DPF99_RS19795	rcsD (DPF99_RS19795):c.649G>A	rcsD (DPF99_RS19795):p.Gly217Arg	RcsD phosphotransferase
		10	Cycle 5	Clone	60379	parental-like	1690472	---> gsiD (DPF99_RS10175) X rimO (DPF99_RS10180) <---	Insertion (1 nt)		gsiD (DPF99_RS10175) "glutathione ABC transporter permease GsiD" rimO (DPF99_RS10180) "30S ribosomal protein S12 methylthiotransferase RimO"
							2791574	narG DPF99_RS15720	narG (DPF99_RS15720):c.1646A>G	narG (DPF99_RS15720):p.His549Arg	NarG nitrate reductase subunit alpha
							4285314	mrkJ DPF99_RS23025	mrkJ (DPF99_RS23025):c.341T>C	mrkJ (DPF99_RS23025):p.Phe114Ser	MrkJ phosphodiesterase
	HT (low inoculum)	1	Cycle 5	Clone	62416	parental-like	No changes
		2	Cycle 5	Clone	62417	parental-like	3188183	spyo DPF99_RS17755	spyo DPF99_RS17755:c.1082C>G	spyo DPF99_RS17755:p.Thr361Ser	Spyo
		3	Cycle 5	Clone	62418	parental-like	3188183	spyo DPF99_RS17755	spyo DPF99_RS17755:c.1082C>G	spyo DPF99_RS17755:p.Thr361Ser	Spyo
		6	Cycle 5	Clone	62421	translucent	34458 (plasmid CP030069)	DPF99_RS02090	DPF99_RS02090:c.20A>G	DPF99_RS02090:p.Asp7Gly	Hypothetical protein (on plasmid); no putative conserved domains
							3188183	spyo DPF99_RS17755	spyo DPF99_RS17755:c.1082C>G	spyo DPF99_RS17755:p.Thr361Ser	Spyo
							3458880	wbaP DPF99_RS19130	wbaP (DPF99_RS19130):c.613delA	wbaP (DPF99_RS19130):p.Thr205fs	WbaP initial glycosyltransferase (capsule)
			Cycle 5	Clone	62694	parental-like	88336	metL DPF99_RS02595	metL (DPF99_RS02595):c.1178T>A	metL (DPF99_RS02595):p.Leu393Gln	MetL (bifunctional aspartate kinase/homoserine dehydrogenase II)
		7	Cycle 5	Clone	62423	parental-like	4285401	mrkJ DPF99_RS23025	mrkJ (DPF99_RS23025):c.428A>T	mrkJ (DPF99_RS23025):p.Asp143Val	MrkJ phosphodiesterase
		9	Cycle 5	Clone	62425	parental-like	4285401	mrkJ DPF99_RS23025	mrkJ (DPF99_RS23025):c.428A>T	mrkJ (DPF99_RS23025):p.Asp143Val	MrkJ phosphodiesterase
							4287249	mrkD DPF99_RS23035	mrkD (DPF99_RS23035):c.120_122delCAG	mrkD (DPF99_RS23035):p.Arg41del	MrkD
		10	Cycle 5	Clone	62426	parental-like	2448410	---> DPF99_RS13940 X DPF99_RS13945 --->	Insertion (1 nt)		DPF99_RS13940 "hypothetical protein" DPF99_RS13945 "N-acetylmuramic acid 6-phosphate etherase"
							4287193	mrkD DPF99_RS23035	mrkD (DPF99_RS23035):c.177G>T	mrkD (DPF99_RS23035):p.Trp59Cys	MrkD

## Sheet: C3091_full
	Cycling conditions	Lineage	Cycle	Clone/population	DA number	Colony morphology	Reference position	Gene /intergenic region	Genetic change			Frequency (for populations)
									Nucleotide change	Protein change	Annotation
	Silicone	1	Cycle 6	Clone 22	73135	translucent	3526180	DL426_RS27450	DL426_RS27450:c.84insA	DL426_RS27450:p.Thr28fs	Hypothetical protein in capsule region
							5046654	bcsB (DL426_RS25790)	bcsB (DL426_RS25790):c.1676C>A	bcsB (DL426_RS25790):p.Ala559Asp	Cellulose biosynthesis c-di-GMP regulatory protein BcsB
				Population 8	73695	NA	3526180	DL426_RS27450	DL426_RS27450:c.84insA	DL426_RS27450:p.Thr28fs	Hypothetical protein in capsule region	100
							5046654	bcsB (DL426_RS25790)	bcsB (DL426_RS25790):c.1676C>A	bcsB (DL426_RS25790):p.Ala559Asp	Cellulose biosynthesis c-di-GMP regulatory protein BcsB	100
		2	Cycle 6	Clone 105	73137	parental-like	2185260	sapA (DL426_RS11390)	sapA (DL426_RS11390):c.547C>T	synonymous	peptide ABC transporter substrate-binding protein SapA
							5040810	bcsZ (DL426_RS25775)	bcsZ (DL426_RS25775):c.545_548dupGCGC	bcsZ (DL426_RS25775):p.Phe184fs	Endoglucanase (hydrolysis of cellulose)
		3	Cycle 6	Clone 110	73138	parental-like	4395655	mrkJ (DL426_RS22480)	mrkJ (DL426_RS22480):c.205G>C	mrkJ (DL426_RS22480):p.Ala69Pro	MrkJ phosphodiesterase
		4	Cycle 6	Clone 34	73139	parental-like (small)	4397717..4397728	mrkD (DL426_RS22490)	12 nt deletion	mrkD (DL426_RS22490):p.Gly40_Val43del	Type 3 fimbriael adhesin
		5	Cycle 6	Clone 38	73140	parental-like	47406	fdnG (DL426_RS01320)	DL426_RS01320:c.1782A>G	synonymous	formate dehydrogenase-N subunit alpha
							578944	hsdR (DL426_RS03845)	hsdR (DL426_RS03845):c.823C>A	hsdR (DL426_RS03845):p.Pro275Thr	type I restriction-modification system endonuclease
							1655473	DL426_RS08970	DL426_RS08970:c.152C>A	DL426_RS08970:p.Ser51Tyr	DUF1471 domain-containing protein
							4397670	mrkD (DL426_RS22490)	mrkD (DL426_RS22490):c.177G>T	mrkD (DL426_RS22490):p.Trp59Cys	MrkD fimbrial protein
		6	Cycle 2	Population 9	73696	NA	3216718	vasK (DL426_RS16605)	vasK (DL426_RS16605):c.2981C>T	vasK (DL426_RS16605):p.Thr994Met	type VI secretion system vasK	100
							3520965	wzc (DL426_RS18240)	wzc (DL426_RS18240):c.1675G>A	wzc (DL426_RS18240):p.Asp559Asn	Wzc tyrosine autokinase	100
			Cycle 6	Clone 114	73136	hypermucoid	3216718	vasK (DL426_RS16605)	vasK (DL426_RS16605):c.2981C>T	vasK (DL426_RS16605):p.Thr994Met	type VI secretion system vasK
							3520965	wzc (DL426_RS18240)	wzc (DL426_RS18240):c.1675G>A	wzc (DL426_RS18240):p.Asp559Asn	Wzc tyrosine autokinase
							3031612..3031672	61 nt deletion in non-coding repeat region			Repeat region
				Population 10	73697	NA	3031612..3031672	61 nt deletion in non-coding repeat region			Repeat region	50
							3520965	wzc (DL426_RS18240)	wzc (DL426_RS18240):c.1675G>A	wzc (DL426_RS18240):p.Asp559Asn	Wzc tyrosine autokinase	19
	Cycling conditions	Lineage	Cycle	Clone/population	DA number	Colony morphology	Reference position	Gene /intergenic region	Genetic change			Frequency (for populations)
									Nucleotide change	Protein change	Annotation
	Silicone+ fibrinogen	1	Cycle 4	Clone 263	73708	hypermucoid	3520716	wzc (DL426_RS18240)	wzc (DL426_RS18240):c.1924C>G	wzc (DL426_RS18240):p.Pro642Ala	Wzc tyrosine autokinase
			Cycle 5	Clone 267	73709	hypermucoid	3520716	wzc (DL426_RS18240)	wzc (DL426_RS18240):c.1924C>G	wzc (DL426_RS18240):p.Pro642Ala	Wzc tyrosine autokinase
			Cycle 6	Clone 122	73153	hypermucoid	3520716	wzc (DL426_RS18240)	wzc (DL426_RS18240):c.1924C>G	wzc (DL426_RS18240):p.Pro642Ala	Wzc tyrosine autokinase
			Cycle 6	Population 16	73713	NA	3520716	wzc (DL426_RS18240)	wzc (DL426_RS18240):c.1924C>G	wzc (DL426_RS18240):p.Pro642Ala	Wzc tyrosine autokinase	60
		2	Cycle 6	Clone 70	73154	hypermucoid	3520716	wzc (DL426_RS18240)	wzc (DL426_RS18240):c.1924C>A	wzc (DL426_RS18240):p.Pro642Thr	Wzc tyrosine autokinase
		4	Cycle 6	Clone 76	73156	wrinkly	1730339	DL426_RS09305	DL426_RS09305:c.608C>T	DL426_RS09305:p.Ala203Val	GGDEF-domain containing protein
				Clone 77	73157	hypermucoid	3520716	wzc (DL426_RS18240)	wzc (DL426_RS18240):c.1924C>A	wzc (DL426_RS18240):p.Pro642Thr	Wzc tyrosine autokinase
		5	Cycle 6	Clone 82	73158	parental-like	4397717..4397728	mrkD (DL426_RS22490)	12 nt deletion	mrkD (DL426_RS22490):p.Gly40_Val43del	MrkD
		6	Cycle 6	Clone 86	73159	parental-like	3677563	DL426_RS18900	DL426_RS18900:c.715G>T	DL426_RS18900:p.Asp239Tyr	bifunctional DNA binding transcriptional regulator
							3962584	DL426_RS20360	DL426_RS20360:c.2566C>G	DL426_RS20360:p.Leu856Val	alpha-2-macroglobulin family protein
							4045928	yfiR (DL426_RS20745)	yfiR (DL426_RS20745):c.233T>G	yfiR (DL426_RS20745):p.Val78Gly	YfiR family protein
	Cycling conditions	Lineage	Cycle	Clone/population	DA number	Colony morphology	Reference position	Gene /intergenic region	Genetic change			Frequency (for populations)
									Nucleotide change	Protein change	Annotation
	HT (high inoculum)	2	Cycle 5	Clone	60380	hypermucoid	3520946	wzc (DL426_RS18240)	wzc (DL426_RS18240):c.1694G>A	wzc (DL426_RS18240):p.Gly565Glu	Wzc tyrosine autokinase
		3	Cycle 5	Clone	58328	hypermucoid	3520946	wzc (DL426_RS18240)	wzc (DL426_RS18240):c.1694G>A	wzc (DL426_RS18240):p.Gly565Glu	Wzc tyrosine autokinase
		4	Cycle 5	Clone	60381	hypermucoid	3520946	wzc (DL426_RS18240)	wzc (DL426_RS18240):c.1694G>A	wzc (DL426_RS18240):p.Gly565Glu	Wzc tyrosine autokinase
		5	Cycle 5	Clone	58329	parental-like	3461166	DL426_RS17960	DL426_RS17960:c.1316C>T	DL426_RS17960:p.Pro439Leu	EAL-domain containing protein
		6	Cycle 5	Clone	58330	hypermucoid	3520946	wzc (DL426_RS18240)	wzc (DL426_RS18240):c.1694G>A	wzc (DL426_RS18240):p.Gly565Glu	Wzc tyrosine autokinase
		7	Cycle 5	Clone	60382	hypermucoid	3520946	wzc (DL426_RS18240)	wzc (DL426_RS18240):c.1694G>A	wzc (DL426_RS18240):p.Gly565Glu	Wzc tyrosine autokinase
		8	Cycle 5	Clone	58331	hypermucoid	3520946	wzc (DL426_RS18240)	wzc (DL426_RS18240):c.1694G>A	wzc (DL426_RS18240):p.Gly565Glu	Wzc tyrosine autokinase
		9	Cycle 5	Clone	60383	hypermucoid	816941	DL426_RS04945	DL426_RS04945:c.27T>G	DL426_RS04945:p.Ile9Met	DedA family protein
							3520940	wzc (DL426_RS18240)	wzc (DL426_RS18240):c.1700T>A	wzc (DL426_RS18240):p.Val567Asp	Wzc tyrosine autokinase
		10	Cycle 5	Clone	58332	hypermucoid	3520940	wzc (DL426_RS18240)	wzc (DL426_RS18240):c.1700T>A	wzc (DL426_RS18240):p.Val567Asp	Wzc tyrosine autokinase
	HT (low inoculum)	2	Cycle 5	Clone	62428	parental-like	2258698	DL426_RS11825	DL426_RS11825:c.254T>C	DL426_RS11825:p.Val85Ala	Hypothetical protein
							4046700	yfiN (DL426_RS20750)	yfiN (DL426_RS20750):c.503T>C	yfiN (DL426_RS20750):p.Leu168Pro	YfiN diguanylate cyclase
							4397717..4397728	mrkD (DL426_RS22490)	12 nt deletion	mrkD (DL426_RS22490):p.Gly40_Val43del	MrkD
		3	Cycle 5	Clone	62429	parental-like	4397717..4397728	mrkD (DL426_RS22490)	12 nt deletion	mrkD (DL426_RS22490):p.Gly40_Val43del	MrkD
		5	Cycle 5	Clone	62431	parental-like	4397717..4397728	mrkD (DL426_RS22490)	12 nt deletion	mrkD (DL426_RS22490):p.Gly40_Val43del	MrkD
		7	Cycle 5	Clone	62433	parental-like	4397717..4397728	mrkD (DL426_RS22490)	12 nt deletion	mrkD (DL426_RS22490):p.Gly40_Val43del	MrkD
		10	Cycle 5	Clone	62436	parental-like	4397717..4397728	mrkD (DL426_RS22490)	12 nt deletion	mrkD (DL426_RS22490):p.Gly40_Val43del	MrkD

## Sheet: DA14734_full
	Cycling conditions	Lineage	Cycle	Clone/population	DA number	Colony morphology	Reference position	Gene /intergenic region	Genetic change			Frequency (for populations)
									Nucleotide change	Protein change	Annotation
	Silicone	1	Cycle 6	Clone 41	73141	hypermucoid	1470822	I6N99_07165	I6N99_07165:c.467C>T	I6N99_07165:p.Ala156Val	MarR family winged helix-turn-helix transcriptional regulator
							2806604	wzc (I6N99_14010)	wzc (I6N99_14010):c.813C>A	wzc (I6N99_14010):p.Phe271Leu	Wzc tyrosine autokinase
							3669217	fimD (I6N99_18100)	fimD (I6N99_18100):c.1600A>C	fimD (I6N99_18100):p.Thr534Pro	Type 1 fimbrial protein FimD
		4	Cycle 6	Clone 43	73142	hypermucoid	2639302	prc (I6N99_13170)	prc (I6N99_13170):c.457dupG	prc (I6N99_13170):p.Ala153fs	carboxy terminal-processing peptidase
							2805495	wzc (I6N99_14010)	wzc (I6N99_14010):c.1922C>T	wzc (I6N99_14010):p.Pro641Leu	Wzc tyrosine autokinase
							3933519	rbfA (I6N99_19480)	rbfA (I6N99_19480):c.87T>G	rbfA (I6N99_19480):p.Asp29Glu	30S ribosome-binding factor RbfA
				Population 13	73710	NA	2634727	kdgR (I6N99_13155)	kdgR (I6N99_13155):c.249_250delGC	kdgR (I6N99_13155):p.Leu84fs	DNA-binding transcriptional regulator KdgR	12
							2639302	prc (I6N99_13170)	prc (I6N99_13170):c.457dupG	prc (I6N99_13170):p.Ala153fs	carboxy terminal-processing peptidase	100
							2805495	wzc (I6N99_14010)	wzc (I6N99_14010):c.1922C>T	wzc (I6N99_14010):p.Pro641Leu	Wzc tyrosine autokinase	47
							3678290	I6N99_18150	I6N99_18150:c.667delC	I6N99_18150:p.His223fs	MdtP family multidrug efflux transporter outer membrane subunit	12
	Cycling conditions	Lineage	Cycle	Clone/population	DA number	Colony morphology	Reference position	Gene /intergenic region	Genetic change			Frequency (for populations)
									Nucleotide change	Protein change	Annotation
	Silicone + fibrinogen	1	Cycle 6	Clone 123	73160	parental-like	no mutations
		2	Cycle 2	Population 17	73714	NA	1608238	I6N99_07880	I6N99_07880:c.334delA	I6N99_07880:p.Ile112fs	DUF3304 domain-containing protein similar to T6SS immunity phospholipase A1-binding lipoprotein Tli1-KP	29
							2806237	wzc (I6N99_14010)	wzc (I6N99_14010):c.1180C>A	wzc (I6N99_14010):p.Gln394Lys	Wzc tyrosine autokinase	71
			Cycle 6	Clone 128	73161	hypermucoid	1608238	I6N99_07880	I6N99_07880:c.334delA	I6N99_07880:p.Ile112fs	DUF3304 domain-containing protein similar to T6SS immunity phospholipase A1-binding lipoprotein Tli1-KP
							2806237	wzc (I6N99_14010)	wzc (I6N99_14010):c.1180C>A	wzc (I6N99_14010):p.Gln394Lys	Wzc tyrosine autokinase
				Clone 129	73162	translucent	1608238	I6N99_07880	I6N99_07880:c.334delA	I6N99_07880:p.Ile112fs	DUF3304 domain-containing protein similar to T6SS immunity phospholipase A1-binding lipoprotein Tli1-KP
							2806237	wzc (I6N99_14010)	wzc (I6N99_14010):c.1180C>A	wzc (I6N99_14010):p.Gln394Lys	Wzc tyrosine autokinase
							2806373	wzc (I6N99_14010)	wzc (I6N99_14010):c.1044delA	wzc (I6N99_14010):p.Lys348fs	Wzc tyrosine autokinase
				Population 18	73715	NA	1608238	I6N99_07880	I6N99_07880:c.334delA	I6N99_07880:p.Ile112fs	DUF3304 domain-containing protein similar to T6SS immunity phospholipase A1-binding lipoprotein Tli1-KP	50
							2806237	wzc (I6N99_14010)	wzc (I6N99_14010):c.1180C>A	wzc (I6N99_14010):p.Gln394Lys	Wzc tyrosine autokinase	100
		3	Cycle 6	Clone 132	73163	parental-like	no mutations
		4	Cycle 6	Clone 135	73164	parental-like	3669217	fimD (I6N99_18100)	fimD (I6N99_18100):c.1600A>C	fimD (I6N99_18100):p.Thr534Pro	Type 1 fimbrial protein FimD
							1846339	---> I6N99_09035 X I6N99_09040 <---			I6N99_09035 "PhzF family phenazine biosynthesis protein" I6N99_09040 "MFS transporter"
		5	Cycle 6	Clone 138	73165	parental-like	no mutations
		6	Cycle 6	Clone 145	73166	parental-like	4831525	alr (I6N99_23785)	alr (I6N99_23785):c.395T>G	alr (I6N99_23785):p.Val132Gly	D-Ala racemase, peptidoglycan synthesis
	Cycling conditions	Lineage	Cycle	Clone/population	DA number	Colony morphology	Reference position	Gene /intergenic region	Genetic change			Frequency (for populations)
									Nucleotide change	Protein change	Annotation
	HT (high inoculum)	1	Cycle 5	Clone	64692	hypermucoid	1637647	I6N99_08025	I6N99_08025:c.306G>T	synonymous	oxidoreductase
							2806629	wzc (I6N99_14010)	wzc (I6N99_14010):c.788C>A	wzc (I6N99_14010):p.Ala263Asp	Wzc tyrosine autokinase
							3700588	fldB (I6N99_18270)	fldB (I6N99_18270):c.147G>T	synonymous	flavodoxin FldB
		3	Cycle 5	Clone	64694	parental-like	616488	scrB (I6N99_03050)	scrB (I6N99_03050):c.141G>A	synonymous	scrB (sucrose phosphate hydrolase -> glycan biosynthesis)
							1565583	I6N99_07685	I6N99_07685:c.601T>G	I6N99_07685:p.Trp201Gly	helix-turn-helix domain-containing protein
		4	Cycle 5	Clone	64695	hypermucoid	2805734	wzc (I6N99_14010)	wzc (I6N99_14010):c.1683T>A	wzc (I6N99_14010):p.Asp561Glu	Wzc tyrosine autokinase
		5	Cycle 5	Clone	64696	hypermucoid	2806604	wzc (I6N99_14010)	wzc (I6N99_14010):c.813C>G	wzc (I6N99_14010):p.Phe271Leu	Wzc tyrosine autokinase
							3634079	I6N99_17940	I6N99_17940:c.424G>A	I6N99_17940:p.Val142Ile	carbohydrate ABC transporter substrate-binding protein
							4627159	---> argB (I6N99_22825) X argH (I6N99_22830)--->	SNV		argB (I6N99_22825) "acetylglutamate kinase" argH (I6N99_22830) "argininosuccinate lyase
		6	Cycle 5	Clone	64697	hypermucoid	2806604	wzc (I6N99_14010)	wzc (I6N99_14010):c.813C>G	wzc (I6N99_14010):p.Phe271Leu	Wzc tyrosine autokinase
		7	Cycle 5	Clone	64698	parental-like	2883788	dld (I6N99_14320)	dld (I6N99_14320):c.1465C>T	dld (I6N99_14320):p.His489Tyr	D-lactate dehydrogenase Dld
		9	Cycle 5	Clone	64700	parental-like	3652629	mrkJ (I6N99_18025)	mrkJ (I6N99_18025):c.116G>A	mrkJ (I6N99_18025):p.Ser39Asn	Type 3 fimbriae phosphodiesterase MrkJ
		10	Cycle 5	Clone	64701	wrinkly (temperature-dependent)	4665254	rho (I6N99_23005)	rho (I6N99_23005):c.973T>A	rho (I6N99_23005):p.Ser325Thr	Rho transcription termination factor
	HT (low inoculum)	1	Cycle 5	Clone	62437	parental-like	3654772..3654783	mrkD (I6N99_18035)	mrkD (I6N99_18035):c.119_130delGCAGGGTGGTGG	mrkD (I6N99_18035):p.Gly40_Val43del	Type 3 fimbrial adhesin MrkD
		2	Cycle 5	Clone	62438	hypermucoid	2805493	wzc (I6N99_14010)	wzc (I6N99_14010):c.1924C>T	wzc (I6N99_14010):p.Pro642Ser	Wzc tyrosine autokinase
		4	Cycle 5	Clone	62440	hypermucoid	2805493	wzc (I6N99_14010)	wzc (I6N99_14010):c.1924C>T	wzc (I6N99_14010):p.Pro642Ser	Wzc tyrosine autokinase
		5	Cycle 5	Clone	62441	hypermucoid	2805493	wzc (I6N99_14010)	wzc (I6N99_14010):c.1924C>T	wzc (I6N99_14010):p.Pro642Ser	Wzc tyrosine autokinase
		6	Cycle 5	Clone	62442	hypermucoid	2806264	wzc (I6N99_14010)	wzc (I6N99_14010):c.1153G>T	wzc (I6N99_14010):p.Val385Phe	Wzc tyrosine autokinase
		7	Cycle 5	Clone	62695	hypermucoid	2639167	prc (I6N99_13170)	prc (I6N99_13170):c.592dup	prc (I6N99_13170):p.Ala198fs	carboxy-terminal processing peptidase Prc
							2806604	wzc (I6N99_14010)	wzc (I6N99_14010):c.813C>A	wzc (I6N99_14010):p.Phe271Leu	Wzc tyrosine autokinase
		8	Cycle 5	Clone	62443	parental-like	3653142	mrkJ (I6N99_18025)	mrkJ (I6N99_18025):c.629T>A	mrkJ (I6N99_18025):p.Leu210Gln	Type 3 fimbriae phosphodiesterase MrkJ
		9	Cycle 5	Clone	62444	hypermucoid	2805493	wzc (I6N99_14010)	wzc (I6N99_14010):c.1924C>T	wzc (I6N99_14010):p.Pro642Ser	Wzc tyrosine autokinase
							3666326	fimI (I6N99_18090)	fimI (I6N99_18090):c.77dup	fimI (I6N99_18090):p.Ser27fs	Type 1 fimbrial protein FimI
		10	Cycle 5	Clone	62445	hypermucoid	2805493	wzc (I6N99_14010)	wzc (I6N99_14010):c.1924C>T	wzc (I6N99_14010):p.Pro642Ser	Wzc tyrosine autokinase
