# Supplementary material for: Rapid evolution of Klebsiella pneumoniae biofilms in vitro delineates adaptive changes selected during infection
Source: Nat Commun. 2026 Apr 10;17:3454. doi: 10.1038/s41467-026-71505-w (PMC13076756; doi:10.1038/s41467-026-71505-w)
Supplement: Supplementary file 8 — Source Data [file 41467_2026_71505_MOESM8_ESM.xlsx]

## Sheet: Fig. 1b
		log10CFU/peg after the first cycle in each independent lineage
		IA565										C3091										DA14734
	S	3.49416	3.38021	3.13988	3.4014	2.62325	2.5563					6.85733	7.38021	4.92428	7.07918	6.61066	6.15836					2.85733	3.43136	2.89209	4.67025	1.60206	5.85733
	S + F	6.77815	6.61066	3.0086	5.71265	5.62325	6.61066					6.64738	5.85733	4.33445	4.45939	6.5563	5.07918					4.98227	6.22531	5.61066	5.12057	5.38021	5.58433
	U (low)	7.25527	7.17609	7.17609	7.49136	7.44716	7.23045	8	7.36173	7.25527	6.99564	7.36173	7.44716	7.44716	7.32222	7.60206	7.27875	7.44716	7.4624	7.57978	7.60206	6.79934	6.69897	6.74819	7.07918	7.97772	6.86332	7	6.96379	7.07918	7.23045
	U (high)	6.90037	6.71265	6.82543	6.55991	6.60097	6.12057	6.33445	6.34635	6.71767	6.85733	6.81954	6.77159	7.0086	6.07918	5.98227	6.89708	6.36361	7	6.57749	6.17609	7.31387	5.07918	6.74194	5.8921	7.19033	7.23553	7.02938	6.78675	6.76938	6.62941
	Table Analyzed	CFU first cycle_rearranged							Compare cell means with others in its row and its column
	Two-way ANOVA	Ordinary							Number of families	7
	Alpha	0.05							Number of comparisons per row family	3
									Number of comparisons per column family	6
	Source of Variation	% of total variation	P value	P value summary	Significant?				Alpha	0.05
	Interaction	17.7	<0.0001	****	Yes
	Surface	56.33	<0.0001	****	Yes				Tukey's multiple comparisons test	Predicted (LS) Mean diff.	95.00% CI of diff.	Below threshold?	Summary	Adjusted P Value
	Strain	7.021	<0.0001	****	Yes
									S
	ANOVA table	SS (Type III)	DF	MS	F (DFn, DFd)	P value			IA565 vs. C3091	-3.402	-4.359 to -2.446	Yes	****	<0.0001
	Interaction	33.49	6	5.582	F (6, 84) = 11.58	P<0.0001			IA565 vs. DA14734	-0.4525	-1.409 to 0.5038	No	ns	0.499
	Surface	106.6	3	35.53	F (3, 84) = 73.72	P<0.0001			C3091 vs. DA14734	2.95	1.994 to 3.906	Yes	****	<0.0001
	Strain	13.29	2	6.643	F (2, 84) = 13.78	P<0.0001
	Residual	40.49	84	0.482					S + F
									IA565 vs. C3091	0.235	-0.7214 to 1.191	No	ns	0.8279
	Data summary								IA565 vs. DA14734	0.2401	-0.7163 to 1.196	No	ns	0.821
	Number of columns (Strain)	3							C3091 vs. DA14734	0.005115	-0.9513 to 0.9615	No	ns	>0.9999
	Number of rows (Surface)	4
	Number of values	96							U (low)
									IA565 vs. C3091	-0.1161	-0.8569 to 0.6247	No	ns	0.9258
									IA565 vs. DA14734	0.2949	-0.4459 to 1.036	No	ns	0.6105
									C3091 vs. DA14734	0.411	-0.3298 to 1.152	No	ns	0.386
									U (high)
									IA565 vs. C3091	0.03003	-0.7108 to 0.7708	No	ns	0.9949
									IA565 vs. DA14734	-0.06922	-0.8100 to 0.6716	No	ns	0.973
									C3091 vs. DA14734	-0.09924	-0.8400 to 0.6416	No	ns	0.9453
									IA565
									S vs. S + F	-2.625	-3.675 to -1.574	Yes	****	<0.0001
									S vs. U (low)	-4.24	-5.179 to -3.300	Yes	****	<0.0001
									S vs. U (high)	-3.498	-4.438 to -2.559	Yes	****	<0.0001
									S + F vs. U (low)	-1.615	-2.555 to -0.6752	Yes	***	0.0001
									S + F vs. U (high)	-0.8736	-1.813 to 0.06617	No	ns	0.078
									U (low) vs. U (high)	0.7413	-0.07251 to 1.555	No	ns	0.0873
									C3091
									S vs. S + F	1.013	-0.03800 to 2.063	No	ns	0.0631
									S vs. U (low)	-0.9534	-1.893 to -0.01363	Yes	*	0.0455
									S vs. U (high)	-0.06587	-1.006 to 0.8739	No	ns	0.9978
									S + F vs. U (low)	-1.966	-2.906 to -1.026	Yes	****	<0.0001
									S + F vs. U (high)	-1.079	-2.018 to -0.1388	Yes	*	0.0179
									U (low) vs. U (high)	0.8875	0.07366 to 1.701	Yes	*	0.027
									DA14734
									S vs. S + F	-1.932	-2.983 to -0.8815	Yes	****	<0.0001
									S vs. U (low)	-3.492	-4.432 to -2.553	Yes	****	<0.0001
									S vs. U (high)	-3.115	-4.055 to -2.175	Yes	****	<0.0001
									S + F vs. U (low)	-1.56	-2.500 to -0.6204	Yes	***	0.0002
									S + F vs. U (high)	-1.183	-2.123 to -0.2432	Yes	**	0.0076
									U (low) vs. U (high)	0.3772	-0.4366 to 1.191	No	ns	0.6191

## Sheet: Fig. 1c
	Difference in log10CFU/peg between the last cycle and the first cycle
		IA565										C3091										DA14734
	S	2.97419	3.91645	3.90544	3.93904	4.53511	-0.30103					0.464887	-2.79929	1.18631	0.210854	-0.78136	0.559309					-0.57858	-3.43136	-1.11394	0.834904	-1.60206	-4.25527
	S + F	0.531479	0.01875	3.65321	0.989781	0.182252	0.556657					0.20995	0.740363	2.30702	2.56999	0.48509	0.458638					0.408664	1.65321	-0.93488	-0.62226	-0.71557	-0.44132
	U (low)	0.403692	0.30103	0.235529	-0.041113	0.086868	0.810944	-0.182435	0.667656	0.554287	0.669007	-0.12118	0.194316	0.304121	0.255273	0.135133	0.223673	0.517102	0.154602	0.034058	0.123035	0.367976	1.03822	0.793391	0.835691	-0.324511	1.01174	1.02119	0.780505	0.681241	0.461516
	U (high)	0.769879	0.732954	0.816048	1.17249	-0.977724	-1.38818	1.40512	1.25462	0.197201	0.044671	0.51491	-0.613225	0.288065	1.11948	1.04711	0.659226	0.618659	0.376577	0.384403	1.04139	0.196678	1.84354	0.266661	1.52951	0.195274	0.084618	0.797985	0.068768	0.420955	0.881135
	Table Analyzed	CFU difference last cycle vs first_rearranged							Compare cell means with others in its row and its column
	Two-way ANOVA	Ordinary							Number of families	7
	Alpha	0.05							Number of comparisons per row family	3
									Number of comparisons per column family	6
	Source of Variation	% of total variation	P value	P value summary	Significant?				Alpha	0.05
	Interaction	41.13	<0.0001	****	Yes
	Surface	0.5788	0.8039	ns	No				Tukey's multiple comparisons test	Predicted (LS) Mean diff.	95.00% CI of diff.	Below threshold?	Summary	Adjusted P Value
	Strain	17.23	<0.0001	****	Yes
									S
	ANOVA table	SS (Type III)	DF	MS	F (DFn, DFd)	P value			IA565 vs. C3091	3.355	2.017 to 4.693	Yes	****	<0.0001
	Interaction	66.34	6	11.06	F (6, 84) = 11.72	P<0.0001			IA565 vs. DA14734	4.853	3.514 to 6.191	Yes	****	<0.0001
	Surface	0.9335	3	0.3112	F (3, 84) = 0.3297	P=0.8039			C3091 vs. DA14734	1.498	0.1596 to 2.836	Yes	*	0.0244
	Strain	27.78	2	13.89	F (2, 84) = 14.72	P<0.0001
	Residual	79.27	84	0.9437					S + F
									IA565 vs. C3091	-0.1398	-1.478 to 1.198	No	ns	0.9663
	Data summary								IA565 vs. DA14734	1.097	-0.2408 to 2.436	No	ns	0.1295
	Number of columns (Strain)	3							C3091 vs. DA14734	1.237	-0.1010 to 2.575	No	ns	0.076
	Number of rows (Surface)	4
	Number of values	96							U (low)
									IA565 vs. C3091	0.1685	-0.8680 to 1.205	No	ns	0.9205
									IA565 vs. DA14734	-0.3161	-1.353 to 0.7204	No	ns	0.7478
									C3091 vs. DA14734	-0.4847	-1.521 to 0.5519	No	ns	0.5072
									U (high)
									IA565 vs. C3091	-0.141	-1.178 to 0.8956	No	ns	0.9437
									IA565 vs. DA14734	-0.2258	-1.262 to 0.8108	No	ns	0.8619
									C3091 vs. DA14734	-0.08485	-1.121 to 0.9517	No	ns	0.9792
									IA565
									S vs. S + F	2.173	0.7027 to 3.643	Yes	**	0.0012
									S vs. U (low)	2.811	1.496 to 4.126	Yes	****	<0.0001
									S vs. U (high)	2.759	1.444 to 4.074	Yes	****	<0.0001
									S + F vs. U (low)	0.6381	-0.6768 to 1.953	No	ns	0.5831
									S + F vs. U (high)	0.586	-0.7290 to 1.901	No	ns	0.6485
									U (low) vs. U (high)	-0.05216	-1.191 to 1.087	No	ns	0.9994
									C3091
									S vs. S + F	-1.322	-2.792 to 0.1484	No	ns	0.0937
									S vs. U (low)	-0.3752	-1.690 to 0.9397	No	ns	0.8773
									S vs. U (high)	-0.7369	-2.052 to 0.5781	No	ns	0.4607
									S + F vs. U (low)	0.9465	-0.3684 to 2.261	No	ns	0.2415
									S + F vs. U (high)	0.5848	-0.7301 to 1.900	No	ns	0.6499
									U (low) vs. U (high)	-0.3616	-1.500 to 0.7771	No	ns	0.8389
									DA14734
									S vs. S + F	-1.582	-3.053 to -0.1122	Yes	*	0.0298
									S vs. U (low)	-2.358	-3.673 to -1.043	Yes	****	<0.0001
									S vs. U (high)	-2.32	-3.635 to -1.005	Yes	****	<0.0001
									S + F vs. U (low)	-0.7754	-2.090 to 0.5396	No	ns	0.4152
									S + F vs. U (high)	-0.7372	-2.052 to 0.5777	No	ns	0.4603
									U (low) vs. U (high)	0.03818	-1.101 to 1.177	No	ns	0.9998

## Sheet: Fig. 1e
		No morphotype change	Hypermucoid	Translucent	Wrinkly		Table Analyzed	Morphotypes_overall
	IA565	23	7	5	0
	C3091	19	12	1	1		P value and statistical significance
	DA14734	14	17	0	1		Test	Fisher's exact test
							P value	0.0147
							P value summary	*
							One- or two-sided	NA
							Statistically significant (P < 0.05)?	Yes
							Data analyzed
							Number of rows	3
							Number of columns	4

## Sheet: Fig. 1f
	Number of lineages with the noted morphotypes
	Lineages_silicone						Lineages_silicone + fibrinogen						Lineages_HT low						Lineages_HT high
		No morphotype change	Hypermucoid	Translucent	Wrinkly			No morphotype change	Hypermucoid	Translucent	Wrinkly			No morphotype change	Hypermucoid	Translucent	Wrinkly			No morphotype change	Hypermucoid	Translucent	Wrinkly
	IA565	3	3	2	0		IA565	2	3	2	0		IA565	9	0	1	0		IA565	9	1	0	0
	C3091	4	1	1	0		C3091	3	3	0	1		C3091	10	0	0	0		C3091	2	8	0	0
	DA14734	2	4	0	0		DA14734	5	1	0	0		DA14734	2	8	0	0		DA14734	5	4	0	1
	Table Analyzed	Morphotypes_silicone					Table Analyzed	Morphotypes_silicone+F					Table Analyzed	Morphotypes_uncoated (low)					Table Analyzed	Morphotypes_uncoated (high)
	P value and statistical significance						P value and statistical significance						P value and statistical significance						P value and statistical significance
	Test	Fisher's exact test					Test	Fisher's exact test					Test	Fisher's exact test					Test	Fisher's exact test
	P value	0.4762					P value	0.2578					P value	<0.0001					P value	0.0067
	P value summary	ns					P value summary	ns					P value summary	****					P value summary	**
	One- or two-sided	NA					One- or two-sided	NA					One- or two-sided	NA					One- or two-sided	NA
	Statistically significant (P < 0.05)?	No					Statistically significant (P < 0.05)?	No					Statistically significant (P < 0.05)?	Yes					Statistically significant (P < 0.05)?	Yes
	Data analyzed						Data analyzed						Data analyzed						Data analyzed
	Number of rows	3					Number of rows	3					Number of rows	3					Number of rows	3
	Number of columns	4					Number of columns	4					Number of columns	4					Number of columns	4

## Sheet: Fig. 2a
	IA565
		Number of clones						Silicone						# mutation								IA565	C3091	DA14734
	Number of mutations/clone	Silicone	Silicone + F	Uncoated (low)	Uncoated (high)			1	3	1	0	4		1	4		Table Analyzed	Number of mutations per clone			1	12	18	15
	1	3	1	4	4	12		2	4	3	0	7		>1	18						2	16	4	4
	2	4	7	2	3	16		3	4	1	2	7					P value and statistical significance				3	11	3	4
	3	4	4	1	2	11		4	0	1	0	1					Test	Fisher's exact test			4	0	1	0
	4	0	0	0	0	0		5	2	0	0	2					P value	<0.0001			5	3	0	0
	5	2	1	0	0	3		6	0	0	0	0					P value summary	****			6	1	0	0
	6	0	1	0	0	1		7	1	0	0	1					One- or two-sided	NA			7	1	0	0
	7	1	0	0	0	1											Statistically significant (P < 0.05)?	Yes
								Silicone + F									Data analyzed				1	12	18	15
	C3091													# mutation			Number of rows	2			>1	32	8	8
		Silicone	Silicone + F	Uncoated (low)	Uncoated (high)			1	1	5	1	7		1	7		Number of columns	4
	1	1	5	3	9	18		2	7	0	2	9		>1	17						Table Analyzed	Number of mutations per clone_strain comparison
	2	3	0	0	1	4		3	4	1	1	6
	3	1	1	1	0	3		4	0	0	0	0									P value and statistical significance
	4	1	0	0	0	1		5	1	0	0	1									Test	Fisher's exact test
	5	0	0	0	0	0		6	1	0	0	1									P value	0.0005
	6	0	0	0	0	0		7	0	0	0	0									P value summary	***
	7	0	0	0	0	0															One- or two-sided	NA
																					Statistically significant (P < 0.05)?	Yes
	DA14734							Uncoated (low)													Data analyzed
		Silicone	Silicone + F	Uncoated (low)	Uncoated (high)									# mutation							Number of rows	2
	1	0	1	7	7	15		1	4	3	7	14		1	14						Number of columns	3
	2	0	2	2	0	4		2	2	0	2	4		>1	6
	3	2	1	0	1	4		3	1	1	0	2
	4	0	0	0	0	0		4	0	0	0	0
	5	0	0	0	0	0		5	0	0	0	0
	6	0	0	0	0	0		6	0	0	0	0
	7	0	0	0	0	0		7	0	0	0	0
								Uncoated (high)
														# mutation
								1	4	9	7	20		1	20
								2	3	1	0	4		>1	7
								3	2	0	1	3
								4	0	0	0	0
								5	0	0	0	0
								6	0	0	0	0
								7	0	0	0	0

## Sheet: Fig. 2b
		Silicone	Silicone + F	Uncoated (low)		Table Analyzed	Number of mutations per clone
	1	4	7	34
	>1	18	17	13		P value and statistical significance
						Test	Fisher's exact test
						P value	<0.0001
						P value summary	****
						One- or two-sided	NA
						Statistically significant (P < 0.05)?	Yes
						Data analyzed
						Number of rows	2
						Number of columns	3

## Sheet: Fig. 2c
			Silicone																																	Silicone + F
		1	0.1785	0.442	1.408	2.3655	0.6925	0.813	4.09	0.6845	2.28825	5.403	1.7805	1.663	1.6	6.662	2.7405	1.538	1.419	0.4385	0.137	0.11475	0.24775	3.9545	0.4175	8.0325										1.692	1.2125	1.95275	2.44075	2.247	3.24025	7.712	2.67025	4.527	6.64325	0.60675	1.32075	1.21675	1.20725
		>1	0.30625	3.066	0.49375	3.702	2.015	0.552	1.862	1.70875	0.536	0.746	2.515	0.59975	2.7575	5.0455	0.62075	0.46375	0.4715	0.1845	0.5775	0.5675	2.282	5.6875	0.1015	2.198	0.0515	0.65	0.4595	0.5675	5.7465	1.877	0	1.877		0.5475	1.033	3.948	4.4995	4.5645	1.853	5.6545	1.9995	0.77975	0.60525	2.005	0.8335	2.9845	2.1335
		Table Analyzed	Number of mutations/clone biofilm capacity						Compare cell means with others in its row and its column
		Two-way ANOVA	Ordinary						Number of families	5
		Alpha	0.05						Number of comparisons per row family	3
									Number of comparisons per column family	1
		Source of Variation	% of total variation	P value	P value summary	Significant?			Alpha	0.05
		Interaction	1.173	0.342	ns	No
		Number of mutations/clone	0.4174	0.3819	ns	No			Tukey's multiple comparisons test	Predicted (LS) Mean diff.	95.00% CI of diff.	Below threshold?	Summary	Adjusted P Value
		Surface	11.24	<0.0001	****	Yes
									1
		ANOVA table	SS (Type III)	DF	MS	F (DFn, DFd)	P value		Silicone vs. Silicone + F	-0.1165	-1.156 to 0.9225	No	ns	0.962
		Interaction	5.002	2	2.501	F (2, 162) = 1.080	P=0.3420		Silicone vs. Polystyrene (well)	1.45	0.4105 to 2.489	Yes	**	0.0034
		Number of mutations/clone	1.78	1	1.78	F (1, 162) = 0.7687	P=0.3819		Silicone + F vs. Polystyrene (well)	1.566	0.5271 to 2.605	Yes	**	0.0014
		Surface	47.91	2	23.96	F (2, 162) = 10.35	P<0.0001
		Residual	375.1	162	2.315				>1
									Silicone vs. Silicone + F	-0.1575	-1.057 to 0.7423	No	ns	0.9099
		Difference between row means							Silicone vs. Polystyrene (well)	0.6903	-0.2095 to 1.590	No	ns	0.168
		Predicted (LS) mean of 1	1.602						Silicone + F vs. Polystyrene (well)	0.8478	-0.05201 to 1.748	No	ns	0.0694
		Predicted (LS) mean of >1	1.394
		Difference between predicted means	0.208						Silicone
		SE of difference	0.2372						1 vs. >1	0.4748	-0.3366 to 1.286	No	ns	0.2496
		95% CI of difference	-0.2605 to 0.6764
									Silicone + F
		Data summary							1 vs. >1	0.4337	-0.3776 to 1.245	No	ns	0.2927
		Number of columns (Surface)	3
		Number of rows (Number of mutations/clone)	2						Polystyrene (well)
		Number of values	168						1 vs. >1	-0.2845	-1.096 to 0.5268	No	ns	0.4896
[truncated: 50 more columns]

## Sheet: Fig. 4a_final
	Hypermucoid morphotype	Silicone-coated pegs						Silicone-coated pegs + fibrinogen						Polystyrene (well)
	Wzc G538A	0.169	0.187	0.178	0.18			1.7445	0.6845	1.8445	2.4945			0.084	0.064	0.064	0.072
	Wzc P643H	0.446	0.444	0.42	0.458			0.4775	1.5745	0.7535	2.0445			0.055	0.064	0.065	0.058
	Wzc G538A + Prc I456N	0.316	0.316	0.221	0.372			0.511	0.521	0.561	0.597			0.097	0.089	0.116	0.115
	Wzc G565E	1.488	1.968	1.158	1.018			1.76125	2.77325	1.39325	1.88325			0.043	0.058	0.036
	Wzc V567D	1.168	1.468	3.798	3.028			1.54325	3.34325	3.47325	1.40325			0.027	0.032	0.028
	Wzc P642A	0.81	0.62	0.73	0.61			2.46	2.21	1.998	2.32			0.064	0.07	0.08	0.067
	Wzc P642T	0.72	0.642	0.912	0.978			3.244	3.144	3.279	3.294			0.101	0.151	0.139	0.074
	Wzc D559N + VasK T994M	3.142	2.912	3.482	2.728			0.4925	1.6145	0.8905	1.1345			0.144	0.148	0.074	0.051
	Wzc A263D	5.2025	5.2625	1.4525	4.4425			7.4845	6.2545	7.1645	9.9445			0.041	0.092	0.041	0.077	0.087	0.066
	Wzc D561E	0.7995	0.5675	0.4695	0.9015			0.7865	0.7855	3.4745	5.6345			0.049	0.15	0.05	0.086	0.092	0.065
	Wzc P642S	7.2425	0.5645	0.6935	0.6525			4.8545	4.8645	3.5745	4.8145			0.11	0.113	0.11
	Wzc P642S+ FimI S27fs	0.7925	0.5305	0.3385	0.3135			1.5845	6.6445	0.8685	6.6945			0.107	0.108	0.109
	Wzc P641L+ Prc A153fs + RbfA D29E	3.752	3.632	3.682	3.742			6.1645	5.0145	1.8345	4.9845			0.139	0.081	0.083	0.088
	Wzc F271L + I6N99_17940 V142I + int. (argB/argH)	1.1125	3.0525	2.8825	1.0125			5.5545	3.6245	5.3645	3.7145			0.09	0.074	0.046	0.05	0.04	0.042
	Wzc Q394K + I6N99_07880 I112fs	0.9905	0.3685	0.4385	0.4105			0.3035	4.6545	0.0695	2.3845			0.093	0.103	0.146	0.172
	Wzc F271L + FimD T534P+ I6N99_07165 A156V	1.822	1.702	1.922	2.002			6.0845	4.9445	6.0145	5.5745			0.139	0.081	0.083	0.088
	Translucent morphotype
	Wzc G538A + Prc I456N + wzb::IS5	0.68	0.33	1.42	0.17			1.07	1.11	1.141	1.057			0.345	0.357	0.22	0.263
	Wzb S59*	3.842	4.222	4.292	3.462			0.8375	0.5265	0.4985	0.3955			0.25	0.255	0.179	0.228
	wzc::IS5 + mrkD::IS5	0.432	0.341	0.488	0.577			0.859	0.855	0.885	0.864			2.087	2.097	2.087	2.007
	wbaP::IS5 + MrkD 2x(F130-N140)	0.58	0.52	0.66	0.51			0.75	0.74	0.753	0.85			1.397	1.957	1.977	2.037
	wbaP::IS5 + mrkJ::IS5	5.769	5.519	6.079	5.619			2.2745	2.8545	2.1845	2.5445			1.527	1.497	1.107	1.037
	DL426_RS27450 T28fs + BcsB A559D	1.862	1.872	1.932	1.842			0.2645	0.6105	0.4835	0.4565			1.037	1.547	1.197	1.147
	Wzc Q394K + 348fs + I6N99_07880 I112fs	0	0	0	0			0.0215	0.1595	0.0965	0			0.24	0.214	0.162	0.435
	Wrinkly morphotype
	DL426_RS09305 A203V	0.75	0.31	0.46	0.15*			2.98	3.29	3.01	3.179			0.455	0.375	0.287	0.277
	Rho S325T 37℃	8.3725	7.2625	7.5225	8.9725			2.9945	5.6445	4.4545	4.7345			2.565	3.221	1.821	3.331
	Rho S325T 30℃	6.694	5.694	10.464	8.644			7.014	14.234	15.864	9.594			2.0675	1.1925	1.1135	2.2665
	Parental morphotype
	RcsD G217R	5.918	4.508	5.218	5.968			6.23325	6.95325	7.68325	5.70325			0.212	0.626	0.508
	ΔrcsD (constructed)	3.808	2.888	3.198	2.908			2.15325	2.52325	2.62325	2.93325			0.163	0.317	0.319
	MrkD Δ(G40-V43)	2.108	1.478	1.648	1.888			0.55825	0.56025	0.52325	0.78525			1.153	1.269	1.572	0.648	1.307	1.501
	MrkD Δ(G40-V43) + int. (gltA/sdhC)	1.679	1.706	1.761	1.689			1.5545	1.9245	2.8445	1.6745			2.177	1.717	1.947	1.607
	MrkD Δ(G40-V43) + DPF99_RS15745 D41V + int. (3413938)	0.457	0.557	0.582	0.548			0.734	0.785	0.805	0.795			1.077	1.397	1.827	1.247
	MrkD W59C+ int. (2448410)	0.756	0.757	0.732	0.739			0.56325	0.59825	0.65525	0.60425			1.242	0.886	1.223	1.9475	2.1175	1.9995
	MrkD 2x(F130-N140)+ mrkJ::IS5	4.17	0.58	2.27	3.04			2.17	2.35	1.85	1.65			1.267	1.697	1.557	1.517
	MrkD 2x(F130-N140) + S166C	0.464	0.533	0.599	0.803			0.855	0.805	0.869	0.805			1.687	1.557	1.647	1.807
	MrkD 2x(F130-N140) + mrkJ::IS5 + KL102_12 P44T	2.71	3.35	2.58	2.39			3.03	2.94	2.95	3.018			1.957	1.537	1.507	1.577
	Spyo T361S	0.98	1.278	1.313	2.105			0.1105	0.0665	0.0245	1.9845			0.15975	0.15175	0.16975	0.15975
	Spyo T361S + MrkD Δ(G40-V43)	0.79	0.66	0.29	0.57			1.6	1.62	1.44	1.68			2.137	2.087	1.787	1.827
	Spyo T361S + DPF99_RS07645 T558fs + DPF99_RS14850 A236V	0.46	0.62	0.77	0.42			0.83	0.891	0.881	0.901			0.159	0.348	0.167	0.165
	Spyo T361S + 6 mut.	2.282						3.6745	4.8745	3.0845	3.9145			1.09675	1.14675	1.35675	1.22675
	Spyo T361S + MrkJ F78C + RspH T26D	5.6875						1.5145	2.1945	0.2595	0.0995			0.69675	0.83675	0.82175	0.42575
	MrkJ F114S + NarG H549R + int. (gsiD/rimO)	5.208	5.138	4.978	4.858			1.57325	2.06325	2.43325	2.46425			1.514	3.638	1.603	0.426	1.967	0.705
	MrkJ S138*	6.402	6.992	6.632	6.622			0.4285	0.4915	2.1345	1.7745			0.408	0.663	0.716	0.876
	MrkJ W140fs+ int. (rRNA/clpB, 2192963)	0.689	0.587	0.608	0.599			0.306	0.915	0.449	0.75			0.37	0.381	0.469	0.434
	MrkJ D143V	2.918	2.048	2.508	3.488			2.67325	1.97325	3.15325	2.64325			1.9105	2.0405	2.0415	1.399	2.259	2.596
	MrkJ F169fs+ int. (3103535)	0.457	0.512	0.467	0.419			1.5345	0.9105	1.5545	0.3725			0.43	0.32	0.381	0.353
	DPF99_RS11750 R43fs + VasK D566V	0.514	0.692	0.338	0.342			0.515	0.463	0.516	0.502			0.197	0.182	0.202	0.186
	MrkD Δ(G40-V43)	1.408	1.458	2.038	1.748			1.47325	1.17325	1.37325	1.26325			0.701	0.747	0.748	0.655	0.605	0.592
	MrkJ A69P	0.451	0.4	0.412	0.491			0.0325	0.3045	0.1015	0.0665			0.233	0.378	0.317	0.517
	YfiR V78G + DL426_RS20360 L856V + DL426_RS18900 D239Y	0.165	0.046	0.083	0.112			3.169	3.441	3.12	3.375			0.422	0.216	0.317	0.456
	YfiN L168P + MrkD Δ(G40-V43) + DL426_RS11825 V85A	2.078	2.108	2.578	2.028			2.45325	2.61325	2.13325	2.49325			2.2955	2.2945	1.9045
	BcsZ F184fs	0.14	0.108	0.106	0.194			0.317	0.259	0.235	0.444			1.14275	0.34675	0.40575	1.79275
	DL426_RS17960 P439L	0.064	0.031	0.02	0.091			0.196	0.227	0.222	0.084			0.148	0.191	0.139
	MrkD Δ(G40-V43)	1.2425	1.4225	2.0325	1.7025			0.7635	1.0045	2.0745	1.0245			1.163	1.192	1.059
	MrkJ S39N	0.1265	0.1125	0.0945	0.1255			0.5525	1.4445	0.6505	0.4115			0.125	0.154	0.119	0.103	0.142	0.123
	MrkJ L210Q	0.5475	0.0315	0.1175	0.2945			0.5915	0.0085	0.0335	0.0265			1.053	0.794	0.449
	Alr V132G	0.0525	0.0145	0.0085	0.0035			0.0355	0.0175	0.0225	6.0545			0.274	0.142	0.115	0.189
	I6N99_07685 W201G	0.0045	0	0	0.0015			0.0975	0.0005	0.0465	0.0205			0.138	0.128	0.109	0.103	0.12	0.112
	Dld H489Y	0.6375	0.4705	2.6325	0.5645			0.2195	0.1825	0.4555	0.2445			1.58	0.291	0.319	0.443	0.161	0.223

## Sheet: Fig, 4b
		Silicone																									Silicone + F
	Parental-like	5.403	1.7805	1.70875	0.536	0.746	2.515	0.59975	2.7575	1.663	1.6	5.0455	6.662	0.62075	2.7405	0.46375	1.538	0.4715	0.1845	0.4385	0.1015	2.198	0.137	0.0515	0.11475	0.24775	6.64325	0.60675	1.9995	0.77975	0.60525	2.005	0.8335	2.9845	1.32075	1.21675	2.1335	1.20725	0.605	2.61075	1.093	0.55475	0.499	0.27225	0.12625	3.27625	2.42325	0.31375	0.18225
	Hypermucoid	0.1785	0.442	0.30625	1.408	2.3655	0.6925	0.813	3.066	4.09	0.6845	2.28825	0.49375	3.702	2.015	0.552	1.862										1.692	1.2125	0.5475	1.95275	2.44075	2.247	3.24025	1.033	7.712	2.67025	4.527	3.948	4.4995	4.5645	1.853	5.6545
	Translucent	0.65	3.9545	0.4595	0.5675	5.7465	1.877	0	1.877																		1.0945	0.5645	0.86575	0.77325	2.4645	0.45375	0.0675	0.45375
	Table Analyzed	Morphotye biofilm capacity on different surfaces
	Two-way ANOVA	Ordinary
	Alpha	0.05
	Source of Variation	% of total variation	P value	P value summary	Significant?
	Interaction	13.8	<0.0001	****	Yes
	Morphotype	0.6854	0.5322	ns	No
	Surface	8.213	0.0007	***	Yes
	ANOVA table	SS (Type III)	DF	MS	F (DFn, DFd)	P value
	Interaction	46.34	4	11.59	F (4, 138) = 6.381	P<0.0001
	Morphotype	2.301	2	1.15	F (2, 138) = 0.6337	P=0.5322
	Surface	27.57	2	13.79	F (2, 138) = 7.594	P=0.0007
	Residual	250.5	138	1.816
	Data summary
	Number of columns (Surface)	3
	Number of rows (Morphotype)	3
	Number of values	147
	Compare cell means with others in its row and its column
	Number of families	6
	Number of comparisons per row family	3
	Number of comparisons per column family	3
	Alpha	0.05
	Tukey's multiple comparisons test	Predicted (LS) Mean diff.	95.00% CI of diff.	Below threshold?	Summary	Adjusted P Value
	Parental-like
	Silicone vs. Silicone + F	0.2041	-0.6988 to 1.107	No	ns	0.854
	Silicone vs. Polystyrene (well)	0.5969	-0.3060 to 1.500	No	ns	0.2637
	Silicone + F vs. Polystyrene (well)	0.3928	-0.5101 to 1.296	No	ns	0.5588
	Hypermucoid
	Silicone vs. Silicone + F	-1.552	-2.681 to -0.4235	Yes	**	0.004
	Silicone vs. Polystyrene (well)	1.476	0.3469 to 2.604	Yes	**	0.0066
	Silicone + F vs. Polystyrene (well)	3.028	1.899 to 4.156	Yes	****	<0.0001
	Translucent
	Silicone vs. Silicone + F	1.049	-0.5469 to 2.646	No	ns	0.2676
	Silicone vs. Polystyrene (well)	0.8347	-0.7615 to 2.431	No	ns	0.4324
	Silicone + F vs. Polystyrene (well)	-0.2146	-1.811 to 1.382	No	ns	0.9456
	Silicone
	Parental-like vs. Hypermucoid	0.05305	-0.9690 to 1.075	No	ns	0.9917
	Parental-like vs. Translucent	-0.2785	-1.575 to 1.018	No	ns	0.8672
	Hypermucoid vs. Translucent	-0.3315	-1.714 to 1.051	No	ns	0.8372
	Silicone + F
	Parental-like vs. Hypermucoid	-1.703	-2.725 to -0.6812	Yes	***	0.0004
	Parental-like vs. Translucent	0.5667	-0.7301 to 1.863	No	ns	0.5559
	Hypermucoid vs. Translucent	2.27	0.8876 to 3.652	Yes	***	0.0005
	Polystyrene (well)
	Parental-like vs. Hypermucoid	0.9317	-0.09041 to 1.954	No	ns	0.0819
	Parental-like vs. Translucent	-0.04075	-1.338 to 1.256	No	ns	0.9969
	Hypermucoid vs. Translucent	-0.9724	-2.355 to 0.4100	No	ns	0.2217
[truncated: 27 more columns]

## Sheet: Fig. 4c
	Silicone	Silicone + F	Polystyrene (well)						Silicone vs. Silicone + F
	5.403	6.64325	0.448667					Pearson r
	1.7805	0.60675	1.24167					r	0.4471
	1.70875	1.9995	1.862					95% confidence interval	0.2157 to 0.6310
	0.536	0.77975	1.387					R squared	0.1999
	0.746	0.60525	1.56925
	2.515	2.005	1.5095					P value
	0.59975	0.8335	1.6745					P (two-tailed)	0.0004
	2.7575	2.9845	1.6445					P value summary	***
	1.419	0.5465	0.16025					Significant? (alpha = 0.05)	Yes
	0.5775	1.585	1.9595
	0.5675	0.87575	0.20975					Number of XY Pairs	59
	2.282	3.887	1.20675
	5.6875	1.017	0.69525						Silicone vs. Polystyrene (well)
	1.663	1.32075	0.674667					Pearson r
	1.6	1.21675	1.138					r	0.2968
	5.0455	2.1335	1.64217					95% confidence interval	0.04406 to 0.5138
	6.662	1.20725	0.66575					R squared	0.08809
	0.62075	0.605	0.4135
	2.7405	2.61075	2.04108					P value
	0.46375	1.093	0.371					P (two-tailed)	0.0224
	1.538	0.55475	1.811					P value summary	*
	0.4715	0.499	0.19175					Significant? (alpha = 0.05)	Yes
	0.1845	0.27225	0.2625
	0.4385	0.12625	0.36125					Number of XY Pairs	59
	0.1015	3.27625	0.35275
	2.198	2.42325	2.16483						Silicone + F vs. Polystyrene (well)
	0.137	0.31375	0.922					Pearson r
	0.0515	0.18225	0.159333					r	-0.08122
	0.11475	0.76475	0.127667					95% confidence interval	-0.3304 to 0.1786
	0.24775	0.165	0.765333					R squared	0.006597
	0.01975	1.5325	0.18
	0.003125	0.04125	0.118333					P value
	1.07625	0.2755	0.502833					P (two-tailed)	0.5408
	0.1785	1.692	0.071					P value summary	ns
	0.442	1.2125	0.0605					Significant? (alpha = 0.05)	No
	0.30625	0.5475	0.10425
	1.408	1.95275	0.045667					Number of XY Pairs	59
	2.3655	2.44075	0.029
	0.6925	2.247	0.07025
	0.813	3.24025	0.11625
	3.066	1.033	0.10425
	4.09	7.712	0.067333
	0.6845	2.67025	0.082
	2.28825	4.527	0.111
	0.49375	3.948	0.108
	3.702	4.4995	0.09775
	2.015	4.5645	0.057
	0.552	1.853	0.1285
	1.862	5.6545	0.09775
	0.65	1.0945	0.29625
	3.9545	0.5645	0.228
	0.4595	0.86575	2.0695
	0.5675	0.77325	1.842
	5.7465	2.4645	1.292
	1.877	0.45375	1.232
	0	0.0675	0.26275
	1.877	0.45375	1.232
	0.4175	3.11475	0.3485
	8.0325	4.457	2.7345

[truncated: 31 more sheets: Fig. 5a, Fig. 5b, Fig. 5c, Fig. 5d, Fig. 5e, Fig. 5f, Fig. 6b, Fig. 6c, Fig. 6d, Fig. 7d, Fig. 7e, Fig. 8b, Fig. 8c, Fig. 8d, Fig. 8e, Fig. 9a, Fig. 9b, Fig. 9c, Fig. 9d, Fig. 9e …]
